# Supplementary material for: Impaired Renal Function Due to Reductive Stress Is Associated with Excessive Consumption of Hibiscus sabdariffa Linnaeus
Source: Antioxidants (Basel). 2025 Aug 11;14(8):984. doi: 10.3390/antiox14080984 (PMC12383063; doi:10.3390/antiox14080984)
Supplement: Supplementary file 1 [file antioxidants-14-00984-s001.zip]

Archive with 1 entries (1 files):
- antioxidants-3751083-supplementary.pdf
